# Supplementary material for: Activation of WNT7b autocrine eases metastasis of colorectal cancer via epithelial to mesenchymal transition and predicts poor prognosis
Source: BMC Cancer. 2021 Feb 19;21:180. doi: 10.1186/s12885-021-07898-2 (PMC7893751; doi:10.1186/s12885-021-07898-2)
Supplement: Supplementary file 1 — Additional file 1: Supplementary Data 1. Antibody list. [file 12885_2021_7898_MOESM1_ESM.xlsx]

## Sheet: Sheet1
Antibody list
Gene symbol	Company	Catalog #	Secondary antibody	Usage	Dilution
WNT7b	R&D system	AF3460	Goat	IHC	1:1000
				IF	1:1000
WNT7b	abcam	ab227607	Rabbit	WB	1:2000
E-Cadherin	abcam	ab76055	Mouse	WB	1:1000
Vemintin	abcam	ab92547	Rabbit	WB	1:2000
GAPDH	Santa Cruz	sc-137179	Mouse	WB	1:2000
Lamin B1	santa Cruz	sc-374015	Mouse	WB	1:1000
Na/K+ATPase	abcam	ab7671	Mouse	WB	1:1000
