# Supplementary material for: Activation of WNT7b autocrine eases metastasis of colorectal cancer via epithelial to mesenchymal transition and predicts poor prognosis
Source: BMC Cancer. 2021 Feb 19;21:180. doi: 10.1186/s12885-021-07898-2 (PMC7893751; doi:10.1186/s12885-021-07898-2)
Supplement: Supplementary file 2 — Additional file 2: Supplementary Data 2. WNT7b RNA interference sequence and primer sequence. [file 12885_2021_7898_MOESM2_ESM.xlsx]

## Sheet: Sheet1
SUPPLEMENTAL DATA. RNAi SEQUENCES
Target Gene Symbol	siRNA Designation	siRNA Target Sequence	Vender
WNT7b	Wnt7b #1	GGCGCCTCATGAACCTGCATAACAA	Hanbio Co. Ltd. (Shanghai, China)
qRT-PCR
Target Gene
Wnt2b	F	GGGGCACGAGTGATCTGTG
	R	GCATGATGTCTGGGTAACGCT
Wnt5a	F	GCCAGTATCAATTCCGACATCG
	R	TCACCGCGTATGTGAAGGC
Wnt10b	F	CATCCAGGCACGAATGCGA
	R	CGGTTGTGGGTATCAATGAAGA
Wnt16	F	AGTATGGCATGTGGTTCAGCA
	R	GCGGCAGTCTACTGACATCAA
Wnt7b	F	CACAGAAACTTTCGCAAGTGG
	R	GTACTGGCACTCGTTGATGC
